# Supplementary material for: Specific Proton-Donor Properties of Glycine Betaine. Metric Parameters and Enthalpy of Noncovalent Interactions in its Dimer, Water Complexes and Crystalline Hydrate
Source: Int J Mol Sci. 2023 Aug 19;24(16):12971. doi: 10.3390/ijms241612971 (PMC10455243; doi:10.3390/ijms241612971)
Supplement: Supplementary file 1 [file ijms-24-12971-s001.zip]

Archive with 1 entries (1 files):
- ijms-2548358-supplementary.pdf
